# Supplementary material for: Lowermost Carboniferous (Tournaisian) Miospore Assemblages from the July Field, Gulf of Suez, Egypt: Biostratigraphic and Palaeoenvironmental Implications
Source: Life (Basel). 2025 May 28;15(6):872. doi: 10.3390/life15060872 (PMC12194005; doi:10.3390/life15060872)
Supplement: Supplementary file 1 [file life-15-00872-s001.zip]

Archive with 1 entries (1 files):
- life-3567329-supplementary.pdf
